# Supplementary material for: The analgesic effect of ultrasound-guided fascia hydrorelease around the artery for myofascial neck pain: a prospective single-arm interventional study
Source: PLoS One. 2026 Jul 31;21(7):e0350882. doi: 10.1371/journal.pone.0350882 (PMC13426918; doi:10.1371/journal.pone.0350882)
Supplement: S1 Dataset — De-identified raw data for all 13 study participants. The dataset includes pain visual analog scale (VAS) scores during movement and at rest before US-FHR, 15 minutes after US-FHR, and 1 week after US-FHR; blood flow volume in the target artery (transverse cervical or dorsal scapular artery) before US-FHR, 2 minutes after US-FHR, and 1 week after US-FHR; and 5-item Japanese version of the Pain Disability Index (PDI-5-J) scores before US-FHR and 1 week after US-FHR. Patient 3 had incomplete blood flow measurements at the post-procedure and 1-week time points (denoted by “a” in the dataset). (XLSX) [file pone.0350882.s002.xlsx]

## Sheet: raw data
Patient No	1	2	3	4	5	6	7	8	9	10	11	12	13
Pain VAS (mm)
During movement
before US-FHR	65	48	63	65	43	66	39	49	49	61	51	34	46
15 minutes after US-FHR	31	6	44	32	21	23	3	15	14	22	24	19	32
1 week after US-FHR	34	28	38	59	17	22	7	18	2	14	14	29	34
At rest
before US-FHR	53	43	62	30	14	21	33	14	14	44	12	5	0
15 minutes after US-FHR	38	10	13	15	10	8	4	0	3	20	3	0	0
1 week after US-FHR	30	22	44	18	8	4	3	19	0	3	5	8	4
Blood flow volume (mL/min)
before US-FHR	14.9	1.3	22.8	13	2.064	29.3	4.95	17.11	11.23	12.63	11.25	9.23	4.284
2 minutes after US-FHR	21.8	3.76	a	17.8	4.752	30.1	6.048	21.534	24.25	16.46	15.71	27.87	6.324
1 week after US-FHR	10	9.18	a	27.3	3.67	27	37.8	14.7	16.88	17	8.76	19.596	9.9
PDI-5-J
before US-FHR	22	12	36	18	7	12	9	18	8	24	12	17	26
1 week after US-FHR	18	13	31	20	2	4	5	14	1	5	4	17	16
Note: a, Patient 3 had incomplete blood-flow measurements at the post-procedure and 1-week time points.
Abbreviations:VAS, visual analog scale; US-FHR, ultrasound-guided fascia hydrorelease; PDI-5-J, 5-item Japanese version of the Pain Disability Index.
